# Supplementary material for: Immune checkpoint inhibitor-induced diabetes mellitus: clinical characteristics and risk factors
Source: Front Immunol. 2025 Jan 24;16:1499074. doi: 10.3389/fimmu.2025.1499074 (PMC11802519; doi:10.3389/fimmu.2025.1499074)
Supplement: Supplementary file 1 [file Table1.xlsx]

## Sheet: Sheet1
Appendix 1. Summary of patient on insulin use after ICI
Patients ID	ICI-DM in all patients	ICI-DM in the patients excluding the influence of glucocorticoids and immunosuppressants	Use insulin after ICI	Use insulin before ICI	Meet the criteria for the diagnosis of T2DM before ICI
00******671	Y	Y	Y	Y	Y
00******387	Y	Y	Y	Y	Y
00******403	Y	Y	Y	N	N
00******137	Y	N	Y	N	N
00******546	Y	Y	Y	N	Y
00******478	Y	Y	Y	N	N
00******278	Y	Y	Y	N	N
00******708	Y	Y	Y	N	N
00******997	Y	N	Y	Y	N
00******266	Y	N	Y	N	Y
00******957	Y	Y	Y	Y	Y
00******219	Y	N	Y	N	Y
00******348	Y	N	Y	N	Y
00******190	Y	Y	Y	N	N
00******291	Y	Y	Y	N	Y
00******831	Y	Y	Y	N	N
00******187	Y	Y	Y	Y	Y
00******172	Y	Y	Y	N	Y
00******657	Y	Y	Y	N	Y
00******204	Y	Y	Y	N	N
00******699	Y	Y	Y	N	Y
00******218	Y	Y	Y	N	N
00******384	Y	Y	Y	N	Y
00******180	Y	Y	Y	Y	Y
00******282	Y	Y	Y	N	Y
00******712	Y	Y	Y	Y	Y
00******653	Y	N	Y	N	N
00******613	Y	Y	Y	Y	Y
00******808	Y	Y	Y	N	Y
00******794	Y	Y	Y	N	Y
00******051	Y	Y	Y	N	Y
00******207	Y	Y	Y	Y	Y
00******837	Y	Y	Y	N	Y
00******528	Y	Y	Y	N	N
00******066	Y	Y	Y	N	Y
00******853	Y	Y	Y	N	Y
00******232	Y	N	Y	N	Y
00******239	Y	Y	Y	N	Y
00******166	Y	Y	Y	N	Y
00******018	Y	Y	Y	N	Y
00******050	Y	Y	Y	N	Y
00******033	Y	Y	Y	N	Y
00******222	Y	Y	Y	Y	Y
00******114	Y	N	Y	N	N
00******306	Y	Y	Y	N	N
00******773	Y	Y	Y	N	Y
00******944	Y	Y	Y	Y	Y
00******698	Y	Y	Y	Y	N
00******776	Y	N	Y	N	N
00******902	Y	Y	Y	N	N
00******704	Y	Y	Y	N	Y
00******955	Y	Y	Y	N	N
00******247	Y	Y	Y	N	N
00******134	Y	Y	Y	Y	Y
00******540	Y	Y	Y	Y	Y
00******491	Y	N	Y	N	N
00******772	Y	N	Y	N	Y
00******145	Y	Y	Y	N	N
00******009	Y	N	Y	N	N
00******008	Y	Y	Y	N	Y
00******523	Y	Y	Y	Y	Y
00******912	Y	N	Y	N	Y
00******177	Y	Y	Y	N	N
00******209	Y	Y	Y	N	Y
00******817	Y	N	Y	N	N
00******021	Y	Y	Y	N	Y
00******009	Y	Y	Y	N	Y
00******141	Y	Y	Y	N	N
00******850	Y	Y	Y	N	N
00******019	Y	Y	Y	N	Y
00******418	Y	Y	Y	N	Y
00******317	Y	Y	Y	N	Y
00******415	Y	Y	Y	N	Y
00******982	Y	Y	Y	N	Y
00******646	Y	N	Y	N	N
00******482	Y	Y	Y	Y	Y
00******058	Y	N	Y	Y	Y
00******584	Y	N	Y	N	N
00******459	Y	N	Y	N	N
00******217	Y	N	Y	N	N
00******580	Y	Y	Y	N	N
00******337	Y	N	Y	N	N
00******302	Y	N	Y	N	N
00******943	Y	Y	Y	N	N
00******800	Y	N	Y	N	N
00******796	Y	Y	Y	N	Y
00******555	Y	Y	Y	N	Y
00******550	Y	Y	Y	Y	Y
00******250	Y	Y	Y	Y	Y
00******015	Y	Y	Y	N	N
00******072	Y	N	Y	N	Y
00******704	Y	N	Y	N	Y
00******993	Y	N	Y	Y	Y
00******706	Y	N	Y	Y	N
00******845	Y	Y	Y	Y	Y
00******213	Y	N	Y	Y	Y
00******697	Y	Y	Y	N	Y
00******833	Y	Y	Y	N	Y
00******502	Y	Y	Y	N	N
00******621	Y	Y	Y	Y	Y
00******822	Y	N	Y	N	N
00******329	Y	N	Y	Y	Y
00******131	Y	Y	Y	Y	Y
00******256	Y	N	Y	N	Y
00******604	Y	Y	Y	N	N
00******089	Y	Y	Y	N	N
00******801	Y	Y	Y	N	Y
00******800	Y	N	Y	N	Y
00******163	Y	Y	Y	N	N
00******201	Y	N	Y	N	N
00******773	Y	Y	Y	N	N
00******267	Y	Y	Y	N	N
00******071	Y	N	Y	N	N
00******811	Y	Y	Y	Y	Y
00******309	Y	N	Y	N	N
00******319	Y	Y	Y	N	N
00******820	Y	Y	Y	N	N
00******230	Y	Y	Y	N	Y
00******301	Y	Y	Y	N	Y
00******878	Y	Y	Y	N	N
00******675	Y	Y	Y	N	N
00******001	Y	Y	Y	N	N
00******605	Y	Y	Y	N	N
00******746	Y	Y	Y	N	N
00******983	Y	Y	Y	N	N
00******069	Y	Y	Y	N	N
00******179	Y	N	Y	Y	Y
00******835	Y	Y	Y	N	Y
00******829	Y	Y	Y	N	Y
00******507	Y	Y	Y	N	N
00******374	Y	N	Y	N	N
00******374	Y	Y	Y	N	N
00******911	Y	Y	Y	N	Y
00******889	Y	Y	Y	N	N
00******783	Y	Y	Y	N	N
00******733	Y	Y	Y	N	Y
00******629	Y	N	Y	N	Y
00******244	Y	Y	Y	Y	Y
00******109	Y	Y	Y	N	Y
00******864	Y	Y	Y	N	Y
00******725	Y	Y	Y	N	Y
00******073	Y	Y	Y	N	N
00******911	Y	Y	Y	N	Y
00******604	Y	Y	Y	N	Y
00******964	Y	Y	Y	Y	Y
00******088	Y	Y	Y	Y	Y
00******201	Y	N	Y	N	Y
00******356	Y	N	Y	N	Y
00******186	Y	Y	Y	N	Y
00******255	Y	Y	Y	N	Y
00******120	Y	Y	Y	N	Y
00******470	Y	N	Y	N	Y
00******316	Y	Y	Y	N	N
00******039	Y	Y	Y	N	N
00******636	Y	N	Y	N	Y
00******355	Y	Y	Y	N	Y
00******518	Y	Y	Y	N	N
00******442	Y	Y	Y	N	N
00******759	Y	Y	Y	Y	Y
00******721	Y	N	Y	Y	Y
00******278	Y	N	Y	N	N
00******053	Y	Y	Y	N	N
00******580	Y	Y	Y	N	N
00******201	Y	N	Y	N	Y
00******048	Y	N	Y	N	N
Y: Yes, N: No, ICI: immune checkpoint inhibitors, T2DM: Type 2 diabetes mellitus
